# Supplementary material for: The Radical Prostatectomy Versus Brachytherapy for the Management of Low- and Intermediate-Risk Prostate Cancer: A Meta-Analysis of Observational Studies Focusing on Oncological Outcomes
Source: Asian Pac J Cancer Prev. 2026 Jan 22;27(1):233–48. doi: 10.31557/APJCP.2026.27.1.233 (PMC13418026; doi:10.31557/APJCP.2026.27.1.233)
Supplement: Tables S1-S4 [file APJCP-27-1-233-s001.xlsx]

## Sheet: Supplementary Table 1
				Supplementary Table 1. Meta-regression anaylsis of Biochemical Relapse-Free Survival (BCRFS).
	Covariates	Total number of studies	Biochemical Relapse Free Survival HR [95% CI]			Meta-regression
		7	Random-effect model	p-Value	I2	Coefficent Estimate	SE	Multivariable p-value
	Initial Mean PSA		0.90;	00:17:00	0.1	2.11111	0.598611	0.0004***
	Region, non asia		[0.77-1.05]			-0.6644	3.82153	1.57847
	Mean age					-0.1975	0.959028	1.06111
	Intermediate Risk					-0.7722	2.59722	0.0390*

## Sheet: Supplementary Table 2
				Supplementary Table 2. Meta-regression anaylsis of Clinical Relapse-Free Survival (CRFS).
	Covariates	Total number of studies	Biochemical Relapse Free Survival HR [95% CI]			Meta-regression
		7	Random-effect model	p-Value	I2	Coefficent Estimate	SE	Multivariable p-value
	Initial Mean PSA		0.90;	00:17:00	0.1	2.11111	0.598611	0.0004***
	Region, non asia		[0.77-1.05]			-0.6644	3.82153	1.57847
	Mean age					-0.1975	0.959028	1.06111
	Intermediate Risk					-0.7722	2.59722	0.0390*

## Sheet: Supplementary Table 3
			Supplementary Table 3. Meta-regression anaylsis of Overall Survival (OS).
	Covariates	Total number of studies	Biochemical Relapse Free Survival HR [95% CI]			Meta-regression
		7	Random-effect model	p-Value	I2	Coefficent Estimate	SE	Multivariable p-value
	Initial Mean PSA		1.08;	00:05:00	0.1	-0.2184	0.529861	0.0042
	Region, non asia		[0.87-1.34]			14167	4.85347	0.296528
	Mean age					2.59722	1.29028	0.30625
	Intermediate Risk					-0.9702	1.88958	0.0004

## Sheet: Supplementary Table 4
			Supplementary Table 4. Meta-regression anaylsis of Cancer-Specific Survival (CSS).Supplementary Table 2
	Covariates	Total number of studies	Biochemical Relapse Free Survival HR [95% CI]			Meta-regression
		7	Random-effect model	p-Value	I2	Coefficent Estimate	SE	Multivariable p-value
	Initial Mean PSA		1.08;	00:05:00	0.1	-0.0136	0.381944	5.58542
	Region, non asia		[0.87-1.34]			1.54931	5.17083	5.30903
	Mean age					0.33125	1.575	5.7875
	Intermediate Risk					-0.1471	2.45903	4.70764
